# Supplementary material for: PbLAC4-like, activated by PbMYB26, related to the degradation of anthocyanin during color fading in pear
Source: BMC Plant Biol. 2021 Oct 13;21:469. doi: 10.1186/s12870-021-03220-1 (PMC8515750; doi:10.1186/s12870-021-03220-1)
Supplement: Supplementary file 6 — Additional file 6: Table S2. Sequences of primers used for qRT-PCR analysis. [file 12870_2021_3220_MOESM6_ESM.xlsx]

## Sheet: Sheet1
Table S2
Sequences of primers used for qRT-PCR analysis.
Gene	Gene ID		Sequence of Forward (5'-3') and Reverse Primers (5'-3')
PbActin	XM_009335725		F TGAGTCACACTGTGCCAATCTATG
			R TGGTGAACATGTACCCTCTTTCAG
PbLAC4-like	XM_009360577		F TCACACCATTAACGGTCATCC
			R AGGTAAGTCTTGCCGCTTTC
PbMYB10	XM_018650419		F AGGGCTGCATGTCCCAGC
			R CATGCCACATTTACAAGCAAGG
PbUFGT	XM_009347431		F GCGCCAGCGAACTTTATGAG
			R CCCAAGGGACTTTCATCCCC
PbMYB26	XM_009357251		F ACAGAAAGTGAAGAGGGGGC
			R GGCCTGCAAGTTTAGGAACTG
PbMYB39	XM_009366711		F GCCGTTAACAGCAACCCATT
			R CGATATCGTCTGCATGGGC
PbMYB46-44	XM_009378610		F GCTCACCAAACACAAGCGAC
			R AATAATGACCCTACCGGCTGC
PbMYB46-77	XM_009356467		F GGCCCATGCAGACGACG
			R ATGCTTCTGCTTTCGAGTGGA
PbMYB46-97	XM_009345449		F CGGAGGGTTCATTAGTCCCG
			R GTGGTTGAGGATCGTAGATTGC
PbMYB86	XM_009367176		F GCGCTAAAATCCAACGACCC
			R GTAGCAGGCTGAGAGGCTTG
